# Supplementary material for: Patient-Orientated Evaluation of Treatment of Non-Melanoma Skin Cancer with Rhenium-188 Compared to Surgery
Source: Healthcare (Basel). 2024 Apr 29;12(9):921. doi: 10.3390/healthcare12090921 (PMC11083370; doi:10.3390/healthcare12090921)
Supplement: Supplementary file 1 [file healthcare-12-00921-s001.zip]

Archive with 1 entries (1 files):
- healthcare-2927545-supplementary.pdf
